# Supplementary material for: In Situ Preparation of Silver Nanoparticles/Organophilic-Clay/Polyethylene Glycol Nanocomposites for the Reduction of Organic Pollutants
Source: Polymers (Basel). 2024 Dec 23;16(24):3608. doi: 10.3390/polym16243608 (PMC11679098; doi:10.3390/polym16243608)
Supplement: Supplementary file 1 [file polymers-16-03608-s001.zip]

Archive with 1 entries (1 files):
- polymers-3339912-supplementary.pdf
